# Supplementary material for: Optimization of Xylooligosaccharides Production by Native and Recombinant Xylanase Hydrolysis of Chicken Feed Substrates
Source: Int J Mol Sci. 2023 Dec 4;24(23):17110. doi: 10.3390/ijms242317110 (PMC10707560; doi:10.3390/ijms242317110)
Supplement: Supplementary file 1 [file ijms-24-17110-s001.zip]

Archive with 1 entries (1 files):
- ijms-2708967-supplementary.pdf
